# Supplementary material for: Asymmetric Alternative Current Electrochemical Method Coupled with Amidoxime-Functionalized Carbon Felt Electrode for Fast and Efficient Removal of Hexavalent Chromium from Wastewater
Source: Nanomaterials (Basel). 2023 Mar 6;13(5):952. doi: 10.3390/nano13050952 (PMC10005244; doi:10.3390/nano13050952)
Supplement: Supplementary file 1 [file nanomaterials-13-00952-s001.zip]

Archive with 1 entries (1 files):
- nanomaterials-2209567-supplementary.pdf
